# Supplementary material for: A new synonym-substitution method to enrich the human phenotype ontology
Source: BMC Bioinformatics. 2017 Oct 10;18:446. doi: 10.1186/s12859-017-1858-7 (PMC5635572; doi:10.1186/s12859-017-1858-7)
Supplement: Supplementary file 1 — Supplementary information: Full list of resulting lexical overlaps. (TXT 25 kb) [file 12859_2017_1858_MOESM1_ESM.txt]

spontaneous abortion
sclerosis of the proximal phalanx of the 5th finger
hydrocephalus
soft tissue syndactyly of toes
mental retardation
periodic paralysis
thyroid carcinoma
bifid terminal phalanges
pseudoarthrosis
ascites
dehydration
hordeolum
atherosclerosis
capillary hemangioma
clinodactyly
sacral meningocele
pheochromocytoma
cortical cataract
intrahepatic cholestasis
monochromacy
unilambdoid synostosis
exstrophy
dementia
ileus
duplication of the middle phalanx of the fourth toe
cone-shaped epiphyses of phalanges
hearing loss
sclerosis of the phalanges of the 4th finger
splenomegaly
distal phalangeal hypoplasia
sclerosis of the middle phalanges of the hand
thromboembolism
amyloidosis
angiofibromas
vocal cord paresis
cleft lip/palate
posterior subcapsular cataract
sclerosis of finger phalanx
pigment gallstones
neoplasm of the central nervous system
melanocytic nevus
muscle cramps
deviation of the 3rd finger
proximal symphalangism
enteropathy
angiosarcoma
brachydactyly
cortical atrophy
sclerosis of the middle phalanges of the toes
sclerosis of the phalanges of the hallux
steatosis
vasculitis
adrenal neoplasia
autoamputation of digits
amenorrhea
infertility
onset
facial weakness
coloboma
abnormal motor evoked potentials
acute lymphoblastic leukemia
hypothermia
intestinal bleeding
drusen
pulsatile tinnitus
slurred speech
cortical irregularity
metaphyseal sclerosis
deviation of the 2nd toe
increased deep tendon reflexes
malrotation of the kidney
cryptorchidism
stapes ankylosis
abnormality of the vasculature
holoprosencephaly
neuroectodermal neoplasm
delayed eruption
aciduria
coronal suture synostosis
behavioral symptoms
atrial fibrillation
vascular tortuosity
nephroblastomatosis
deviation of the 2nd finger
duplication of the middle phalanx of the 5th finger
lipoma
anosmia
cleft soft palate
phocomelia
intestinal hemorrhage
gastritis
hallucinations
central visual loss
optic neuritis
cranial hyperostosis
erythema
sclerosis of the phalanges of the toes
cholestasis
abnormal eye
renal failure
developmental delay
cholestatic liver disease
postural hypotension
neonatal hypotonia
ventricular extrasystoles
upper limb amyotrophy
low alkaline phosphatase
increased serum bile acid concentration
ovarian cyst
duplication of the proximal phalanx of the fifth toe
hyperglycinemia
preexcitation
cutaneous syndactyly
abnormality of neutrophil
rigidity
inability to walk
sclerosis of the phalanges of the 4th toe
anomalous pulmonary venous return
sclerosis of the middle phalanx of the 2nd toe
abnormal isoelectric focusing of serum transferrin
abnormality of ganglion
retinal coloboma
multifocal epileptiform discharges
renal cyst
dermopathy
neurolemmoma
hypoventilation
abnormality of the phalanges
carcinoid
duplication of the distal phalanx of the 4th toe
limb undergrowth
pectus carinatum
rib anomalies
hyperhidrosis
mitral stenosis
myotonia
cancer
apraxia
sclerosis of the phalanges of the 5th toe
failure to thrive
coronary artery disease
hemihypertrophy
skin cancer
diaphyseal sclerosis
urethral valve
finger syndactyly
ductus arteriosus
dyschromatopsia
sclerosis of hallux phalanx
encephalopathy
lipomas
stenosis of the external auditory canal
muscle pain
hemianopia
sloping radial epiphyses
abnormality of the brainstem
intestinal atresia
limb pain
renal neoplasm
triphalangeal thumbs
schwann cell tumor
posteriorly rotated ears
nephrosis
irregular hyperpigmentation
vestibular schwannoma
postnatal growth failure
unicoronal synostosis
xanthomatosis
skin tags
'onion bulb' formations
apnoea
hypotonia
conductive deafness
hypertrichosis
renal hypoplasia
hypoplasia of dental enamel
mydriasis
malocclusion
sinusitis
short stature disproportionate
abnormality of terminal index finger phalanx
sclerosis of the 1st metacarpal
cerebral artery stenosis
sclerosis of the phalanges of the hand
short middle phalanges
distal muscle weakness
perifoveal ring of hyperautofluorescence
nystagmus congenital
eeg abnormality
limb muscle weakness
hepatic encephalopathy
intestinal polyps
cystic hygroma
purpura
schwannoma
polydactyly
psychotic episodes
basalioma
palmoplantar keratosis
hydrops fetalis
nevus flammeus
rib gap
organic aciduria
t-cell lymphoma
conjunctivitis
phalangeal hypoplasia
acne
hypertrophic cardiomyopathy
hypomyelination
sloping humeral metaphysis
ichthyosis
hemolytic anemia
epilepsy
truncal obesity
cutis laxa
duplication of the proximal phalanx of the 2nd toe
renal insufficiency
angiokeratoma
triangular epiphyses
polycystic ovaries
sparse eyebrows
abnormality of the inner ear
fibroma
tics
dyssynergia
eczema
sensory impairment
congestive heart failure
facial diplegia
amelia
abnormality of the gastrointestinal tract
atresia of the external auditory canal
intervertebral space narrowing
all
orthostatic hypotension
hyperthermia
metaphyseal cupping
erythroderma
hypoparathyroidism
posteriorly rotated
osteoporosis
bowel diverticula
cortical cysts
cortical dysplasia
gout
cone monochromacy
caesarian section
supranuclear gaze palsy
large head
kidney stones
vocal cord paralysis
lethargy
sepsis
proximal muscle weakness
abnormality of bone mineral density
os odontoideum
increased serum creatine kinase
vertebral fusion
kyphoscoliosis
sclerosis of the phalanges of the 3rd toe
peripheral neuropathy
pulmonary situs ambiguus
sclerosis of the distal phalanges of the toes
sclerosis of the distal phalanges of the hand
hyperreflexia
renal anomalies
subcapsular cataract
pneumothorax
weakness
hypokalemia
choanal atresia
agenesis of corpus callosum
subcutaneous nodules
pericarditis
epiblepharon
elevated creatine kinase
loss of subcutaneous adipose tissue from face
peromelia
night blindness
macrodactyly
enlarged epiphyses
axonal neuropathy
papillary renal cell carcinoma
fasciculations
increased creatine kinase
sinus tachycardia
jaundice
facial telangiectasia
sclerosis of the distal phalanx of the 3rd finger
spastic paraplegia
muscle weakness proximal
adrenal insufficiency
paraparesis
lumbar kyphosis
blurred vision
fragmented epiphyses
quadriplegia
disc pallor
atopic dermatitis
hemangiomata
syncope
lung disease
neoplasia
sclerosis of the phalanges of the 2nd finger
congenital ichthyosis
goiter
neurinoma
subaortic stenosis
muscular dystrophy
epicanthus
sclerosis of the distal phalanx of the thumb
aphasia
hypotrichosis
slender fingers
glomerulosclerosis
personality disorder
sclerosis of proximal toe phalanx
allergy
melanoma
open mouth
entrapment neuropathy
cranial nerve compression
atrioventricular septal defect
sclerosis of thumb phalanx
corneal degeneration
male pseudohermaphroditism
hypersomnia
disproportionate short stature
stridor
sclerosis of 2nd finger phalanx
loss of facial adipose tissue
cataracts
nevus
chronic kidney disease
ectodermal dysplasia
hyperlipidemia
microphthalmia
dislocations
nystagmus
osteoarthritis
seborrheic dermatitis
abnormality of hair growth
kidney disease
broad distal phalanx
ambiguous genitalia
sclerosis of the middle phalanx of the 3rd finger
abnormality of the urinary system
muscle stiffness
duplication of the distal phalanx of the 4th finger
granulomatosis
abnormality of the epiphyses
pituitary adenoma
genetic anticipation
amyotrophy
dysplastic ears
sclerosis of the distal phalanx of the hallux
aganglionic megacolon
syndactyly (feet)
hyperpigmentation of the skin
sclerosis of distal toe phalanx
abnormality of upper lip
hyporeflective spaces on macular oct
cataract
deviated fingers
congenital hypertrophy of retinal pigment epithelium
ophthalmoplegia
inspiratory stridor
eeg with generalized slow activity
sclerosis of middle toe phalanx
back pain
dystonia
atrioventricular block
contracture
retinal fold
aphalangy
apudoma
venous thrombosis
lipodystrophy
transposition of the great arteries
single ventricle
spina bifida
chondrocalcinosis
hypotonia neonatal
hearing impairment
polydactyly (feet)
alkalosis
alopecia of scalp
narrow palate
lymphadenopathy
situs inversus
renal cysts
incomplete partition of the cochlea
cutaneous photosensitivity
dislocation of radial head
gonadal dysgenesis
eeg with photoparoxysmal response
hyperventilation
sclerosis of the 1st metatarsal
microphthalmos
heterotopias
nevi
seizures tonic-clonic
neurofibromas
muscle hypertrophy
color vision defect
duplication of the middle phalanx of the 2nd toe
congenital contractures
foot deformity
abnormality of cartilage
pulmonary infiltrates
fatigable weakness
sensory neuropathy
tetralogy of fallot with pulmonary atresia
myelopathy
hoarse voice
muscular hypotonia
tachycardia
keratoconjunctivitis
hamartoma
corpus callosum agenesis
choreoathetosis
macrocephaly
flattened vertebrae
duplication of the proximal phalanx of the second toe
muscular atrophy
rhinitis
agenesis of the corpus callosum
knee dislocation
arterial stenosis
aortic stenosis
sclerosis of the distal phalanx of the 5th toe
decreased sweating
acroosteolysis
abnormality of the labia
cardiomyopathy
palmoplantar keratoderma
intestinal obstruction
pain
sclerosis of the distal phalanx of the 4th finger
megacolon
adult onset
respiratory infection
muscle weakness
forgetfulness
sclerosis of the proximal phalanx of the 4th toe
patchy alopecia
equinovarus
hypercalcemia
dysmetria
atrioventricular canal defect
arthropathy
abnormality of the joints
short-limbed dwarfism
duplication of the middle phalanx of the fifth toe
deep vein thrombosis
duplication of the middle phalanx of the 3rd finger
ileal atresia
anteverted nares
wrinkled skin
cerebral palsy
melanocytic nevi
auras
axial hypotonia
involuntary movements
toe clinodactyly
duplication of the proximal phalanx of the third toe
scarring
ventricular septal defects
sclerosis of the middle phalanx of the 5th toe
neuroblastoma
absent epiphyses
sclerosis of the distal phalanx of the 4th toe
pyelonephritis
sclerosis of the phalanges of the 5th finger
arteriosclerosis
tinnitus
thin vermilion border
hip dislocation
cavernous hemangioma
hyperammonemia
cerebral hemorrhage
chronic rhinitis
avascular necrosis
radial head dislocation
vomiting
facial palsy
mesenteric cyst
duplication of the distal phalanx of the hallux
single transverse palmar creases
peripheral demyelination
syndactyly cutaneous
sclerosis of the proximal phalanx of the 3rd finger
preaxial polydactyly
duplication of thumb phalanx
drowsiness
uveitis
ulnar hypoplasia
abnormality of molar
macular degeneration
postaxial polydactyly of hands
spastic paraparesis
thick vermilion border
hypoplastic middle phalanx
bone cyst
sensorineural hearing loss
ventriculomegaly
hypothyroidism
deviation of toes
aortic valve stenosis
fever
hypopituitarism
acromelia
near sightedness
thrombophlebitis
mental deficiency
growth failure
hirsutism
contiguous gene syndrome
carcinoid tumor
hepatic failure
hypoglycemia
malabsorption
median cleft lip
arteriovenous fistula
aminoaciduria
cerebral calcification
ectopic thyroid
receptive language delay
adrenocortical adenoma
gallstones
triphalangeal thumb
duplication of phalanx of hand
bronchitis
nuclear cataract
postnatal growth retardation
upturned nose
sclerosis of the distal phalanx of the 2nd finger
cryptotia
adrenal gland hypoplasia
abnormality of the skull
hepatomegaly
vision loss
bradycardia
malrotation
sclerosis of the middle phalanx of the 4th finger
renal atrophy
scaling skin
elliptocytosis
oedema
parkinsonism
t lymphocytopenia
congenital stationary night blindness
duplication of the distal phalanx of the 3rd finger
close sighted
hypoplastic iris
joint disease
focal autonomic seizures
broad phalanx
decreased vibration sense
insulin-resistant diabetes
osteochondrosis
hyperextensible skin
retinal detachment
muscle fiber atrophy
foam cells
capsular cataract
heart failure
retinoschisis
liver disease
short-limb dwarfism
ptosis
hair loss
b lymphocytopenia
apneic episodes
sclerosis of the middle phalanx of the 4th toe
generalized osteoporosis
neuropathy
congenital ichthyosiform erythroderma
aneurysm
flat posterior fossa
supraventricular tachycardia with a manifest accessory pathway
abnormality of the heart
stomatitis
uric acid urolithiasis
thrombocytopenia
acidemia
congenital cataract
diabetes mellitus
macrocytic anemia
visual field defect
high arched palate
hand muscle atrophy
neurologic deterioration
psychomotor retardation
pterygium
myoclonus
renal tubular acidosis
skin abnormality
respiratory tract infection
renal ectopia
disseminated intravascular coagulation
distal sensory loss
craniosynostosis
micromelic dwarfism
anaemia
posterior fossa cyst
oligodontia
brain atrophy
hemivertebrae
lactic acidosis
stippling of the epiphyses
visual field constriction
csf lymphocytosis
cleft hard palate
hematuria
hypoproteinemia
hyperaldosteronism
spasticity
pulverulent cataract
headache
hypochloremic metabolic alkalosis
absent outer dynein arms
increased adipose tissue
skin infections
lip pit
myoclonic jerks
duplication of the middle phalanx of the 5th toe
cerebral atrophy
short stature
beta-eeg
dyskinesia
widened metaphyses
duplication of the proximal phalanx of the 2nd finger
coxa valga
trichilemmoma
septal defects
facial capillary hemangioma
sclerosis of 5th toe phalanx
punctate cataract
duplication of the 1st metatarsal
inappropriate behavior
palmoplantar hyperkeratosis
broad distal phalanges
developmental stagnation
corneal dystrophy
muscle weakness in lower limbs
paralysis
supraventricular tachycardia
ectropion
interrupted aortic arch
lichenification
facial hemangioma
tall stature
double outlet right ventricle
atrioventricular dissociation
nephrolithiasis
humeral metaphyseal irregularity
pancreatitis
vascular abnormalities
ketosis
colorblindness
sleep apnoea
respiratory abnormality
sclerosis of 5th finger phalanx
small epiphyses
talipes calcaneovalgus
aseptic necrosis
ivory epiphyses
duplication of the proximal phalanx of the 3rd finger
subcapsular opacities
aplasia cutis congenita
macroorchidism
clubfoot
sclerosis of 3rd toe phalanx
immunodeficiency
nephrogenic rest
camptodactyly
tremor
migraine
contractures
hypoglycaemia
dyspnea
premature epimetaphyseal fusion
talipes equinovarus
duplication of the proximal phalanx of the 5th toe
pleural effusion
osteoma
duplication of the distal phalanx of the 2nd toe
visual field defects
partial seizures
astigmatism
sclerosis of 2nd toe phalanx
insulin-resistant diabetes mellitus
arrhythmia
mesomelia
pterygia
hepatic fibrosis
near sighted
pallor
sensorineural deafness
atrial septal defect
external ophthalmoplegia
meningioma
ventricular hypertrophy
deviation of the 4th toe
long eyelashes
sclerosis of the proximal phalanx of the hallux
renal cortical cysts
hypogammaglobulinemia
myokymia
cleft lip
lissencephaly
flattened radial epiphyses
duplication of the distal phalanx of the third toe
global developmental delay
retinal neovascularization
lower limb muscle weakness
arterial calcification
scalloping of vertebral bodies
sclerosis of the proximal phalanx of the thumb
duplication of the proximal phalanx of the 3rd toe
hypotension
arterial tortuosity
posterior cortical cataract
duplication of the middle phalanx of the 3rd toe
fasciculation
self-mutilation
respiratory insufficiency
muscle hypoplasia
generalized hypotonia
anxiety
abnormality of the bladder
vertigo
periodontitis
urethral atresia
enuresis
arteriovenous malformation
focal seizures
sclerosis of the proximal phalanx of the 5th toe
sclerosis of 3rd finger phalanx
breathing dysregulation
beaking of vertebral bodies
irregular metaphyses
tetralogy of fallot
coarctation of the aorta
hepatic steatosis
proximal tubulopathy
noncompaction cardiomyopathy
truncal ataxia
endocarditis
postural tremor
abnormality of the middle ear
retinal neovascularisation
lens subluxation
lymphoma
breast cancer
bracket epiphyses
histiocytosis
stroke
interpedicular narrowing
renal cell carcinoma
respiratory insufficiency due to muscle weakness
epicanthal folds
central polydactyly
feeding difficulties
hypertension
megaloblastic anemia
recurrent infections
breast hypoplasia
redundant skin
scoliosis
flexion contracture
hyperparathyroidism
hypopigmentation
criss-cross atrioventricular valves
fatigue
clubfeet
right aortic arch
abnormal synaptic transmission
demyelination
rib hypoplasia
digitalized thumb
sclerosis of the distal phalanx of the 3rd toe
hypoplastic thumb
patent ductus arteriosus
high-arched palate
areflexia
rhabdomyosarcoma
sleep apnea
odontogenic tumor
irregular epiphyses
constipation
retinal dystrophy
telangiectasia
intestinal polyp
dysphagia
microdontia
growth retardation
sclerosis of the proximal phalanx of the 4th finger
duplication of the distal phalanx of the fifth toe
haemolytic anaemia
encephalocele
hypogonadism
strabismus
upper airway obstruction
hypocalcemia
neoplasm
sclerosis of the phalanges of the thumb
horner syndrome
x-linked
retinal degeneration
heteronymous hemianopia
broad phalanges
distal symphalangism
femoral bowing
hydrops
hypoplasia of the iris
cephalocele
emg abnormality
cone-shaped epiphysis
pericardial effusion
premature birth
myelodysplasia
syndactyly of toes
cervical vertebral fusion
deviation of the 5th toe
pulmonary artery stenosis
spinal stenosis
craniofacial dysostosis
tibial bowing
teratoma
cerebral inclusion bodies
aortic dissection
dentinogenesis imperfecta
hyperostosis
abnormal eye movements
otitis media
hypoplastic anemia
small stature
intestinal polyposis
growth hormone deficiency
sclerosis of skull base
excessive wrinkled skin
premature delivery
abnormality of the scalp
ectopic ossification
hyperbilirubinemia
generalized muscle atrophy
retinitis pigmentosa
abnormality of the skin
eyelid edema
naevi
prenatal growth deficiency
hemangioma
leukemia
joint hyperextensibility
osteosclerosis
colitis
hyperactivity
deviation of the 3rd toe
vertebral hypoplasia
renal agenesis
inheritance
retarded bone age
sclerosis of the distal phalanx of the 5th finger
dicarboxylic aciduria
duplication of the proximal phalanx of the 4th toe
sclerosis of the middle phalanx of the 2nd finger
macrodontia
facial cleft
dysphonia
anterior beaking
skeletal anomalies
lordosis
skin atrophy
myoglobinuria
deafness
abnormality of the musculature
sclerosis of the proximal phalanx of the 3rd toe
sclerosis of toe phalanx
portal hypertension
axonal regeneration
breech presentation
medulloblastoma
abnormal liver function
open bite
erythroid hyperplasia
visual loss
corneal opacity
respiratory infections
deviation of the 5th finger
metacarpal hypoplasia
cranial nerve palsy
keratitis
biliary atresia
spinocerebellar degeneration
distal muscular atrophy
absent pulmonary valve
sclerosis of 4th toe phalanx
homonymous hemianopia
cafe-au-lait spots
paraplegia
vitreoretinal degeneration
postaxial polydactyly
hemangioblastoma
descending thoracic aortic aneurysm
cheilitis
duplication of the distal phalanx of the 2nd finger
hyperglycemia
ichthyosis congenital
freckling
iga deficiency
infections recurrent
rhabdomyoma
vitreoretinopathy
speech disorder
visual impairment
ventricular septal defect
cone-shaped epiphyses
telangiectases
cirrhosis
primitive neuroectodermal tumor
myopathic changes
adrenal hyperplasia
abnormality of the tongue
myopathy
acro-osteolysis
sloping radial metaphysis
thyroid adenoma
impaired vision
absence seizures
subvalvular aortic stenosis
hernia
hypermetropia
hyperkeratosis
sideroblastic anemia
multiple exostoses
increased bone density
gait ataxia
duplication of the distal phalanx of the 3rd toe
gait instability
coronal suture craniosynostosis
duplication of the middle phalanx of the 4th finger
onycholysis
duplication of the proximal phalanx of the 4th finger
azoospermia
spondylolisthesis
absent left sided atrioventricular connection
edema
lower limb amyotrophy
fibular overgrowth
photosensitivity
hypospadias
kyphosis
ketoacidosis
wrist flexion contracture
rhabdomyolysis
toe syndactyly
chorioretinal atrophy
hypertonia
arachnoid cysts
platyspondyly
nystagmus horizontal
growth deficiency
blindness
fetal pyelectasis
nephrocalcinosis
plagiocephaly
metaphyseal irregularity
endometriosis
congenital glaucoma
asthma
hyperlordosis
sclerosis of the phalanges of the 3rd finger
skin fragility
ventricular preexcitation
abnormal dermatoglyphics
limb shortening
finger clinodactyly
hypophosphatemia
respiratory distress
hypopigmented skin
bilateral ptosis
arachnoid cyst
agnosia
muscular hypertrophy
duplication of the distal phalanx of the fourth toe
extrapyramidal muscular rigidity
hemiatrophy
mottled pigmentation
deviation of the thumb
ataxia
decreased head circumference
duplication of the middle phalanx of the third toe
miosis
leukoencephalopathy
joint dislocation
intrauterine growth retardation
ectopia cordis
deviation of the hand or of fingers of the hand
limb hypertonia
optic disc pallor
heterotopia
epiphyseal stippling
lactic acidemia
lymphedema
hemianopsia
mental deterioration
sclerosis of the proximal phalanx of the 2nd toe
premature graying
titubation
duplication of the middle phalanx of the 2nd finger
aniridia
blisters
subcapsular cataracts
muscle wasting
decreased adipose tissue
paraganglioma
limited elbow extension
aortic aneurysm
tachypnea
mastocytosis
adrenal hypoplasia
acidosis
slender long bones
naevus
glioma
renal dysplasia
metabolic alkalosis
gonadoblastoma
muscle atrophy
glomerulonephritis
conductive hearing impairment
hyposmia
glaucoma
anophthalmia
corneal opacities
hearing loss sensorineural
sclerosis of the proximal phalanges of the hand
decreased fertility
ophthalmoparesis
tubulointerstitial nephritis
bladder diverticula
abnormal teeth
seizures
abnormality of premolar
epistaxis
spinal canal stenosis
microcytic anemia
shuffling gait
duplication of the proximal phalanx of the hallux
duplication of the distal phalanx of the 5th finger
sparse eyebrow
syndactyly
autoamputation
abnormality of the elbow
heart block
neutropenia
sclerosis of the proximal phalanges of the toes
hemiplegia
central corneal dystrophy
ectrodactyly
anemia
postnatal growth deficiency
ectopic calcification
alopecia
finger joint hyperextensibility
decreased vibratory sense
breast carcinoma
autonomic dysfunction
myopia
ectopic kidney
hand polydactyly
arteritis
thrombasthenia
duplication of the distal phalanx of the 5th toe
proteinuria
hyporeflexia
wrist contracture
rib fusion
complete heart block
polar cataract
elevated alkaline phosphatase
sclerosis of 4th finger phalanx
thoracic aortic aneurysm
proximal muscle atrophy
retinal atrophy
paragangliomas
hypopigmented skin patches
hypopigmentation of hair
patellar dislocation
truncus arteriosus
gliosis
corneal ulceration
sclerosis of the middle phalanx of the 5th finger
viral hepatitis
occlusive vascular disease
germinoma
meningitis
abnormality of the eye
metaphyseal widening
coloboma of iris
duplication of the proximal phalanx of the 5th finger
thyroid-stimulating hormone receptor (tshr) defect
expressive language delay
intracerebral hemorrhage
chronic hepatitis
arrhythmias
eeg with spike-wave complexes
aortic coarctation
febrile seizures
short limb dwarfism
thymic hypoplasia
short metacarpals
papule
polydactyly (hands)
muscle weakness progressive
loss of vision
cardiac diverticulum
hemoglobinuria
foot polydactyly
elevated serum transaminases
skin pits
nephrotic syndrome
sclerosis of the distal phalanx of the 2nd toe
small cranium
leiomyosarcoma
limb weakness
joint swelling
liver failure
generalized tonic-clonic seizures
duplication of the phalanges of the 2nd toe
papilloma
upper motor neuron dysfunction
onychogryposis
macular edema
neurofibromatosis
autosomal dominant
esophageal atresia
abnormality of the mouth
bundle-branch block
sclerosis of the proximal phalanx of the 2nd finger
sclerotic humeral metaphysis
retinal exudate
primary hyperaldosteronism
delayed bone age
carotid artery dissection
rheumatoid arthritis
coma
oligodactyly
osteomyelitis
optic atrophy
vertebral clefts
muscle hypotrophy
short thumb
white matter abnormalities
pustules
internal carotid artery dissection
hypoplastic labia
coronal craniosynostosis
rickets
muscle weakness distal
intellectual disability
scotoma
bowing of long bones
polymicrogyria
conical teeth
leukodystrophy
ossifying fibroma
macular dystrophy
dyskinesias
pseudoepiphyses
sclerosis of the middle phalanx of the 3rd toe
muscular ventricular septal defect
astrocytoma
respiratory acidosis
intracellular accumulation of autofluorescent lipopigment storage material
sclerosis of the phalanges of the 2nd toe
symphalangism of the 2nd finger
dyserythropoietic anemia
vertebral artery hypoplasia
spinal muscular atrophy
bundle branch block
deviated index finger
meningocele
abnormality of the testis
hepatitis
cerebellar atrophy
sensorineural hearing impairment
autosomal dominant inheritance
cylindruria
apnea
language delay
lenticonus
agranulocytosis
neurilemmoma
bladder diverticulum
macule
combined immunodeficiency
nevus sebaceous
mesenteric artery aneurysm
congenitally corrected transposition of the great arteries
sarcoma
myalgia
radial aplasia
alopecia totalis
abnormality of the proximal phalanx of the 2nd finger
reduced ejection fraction
mitochondrial myopathy
thromboembolic disease
lambdoid suture synostosis
hemangiomatosis
clubbing
biliary duct atresia
hernias
pes cavus
muscle fatigue
pectus excavatum
exotropia
abnormality of toe
obesity
esotropia
precocious puberty
genitourinary tract neoplasm
deviation of the 4th finger
diabetes insipidus
short limbs
vitiligo
eyelid coloboma
diarrhea
skeletal dysplasia
duplication of the middle phalanx of the 4th toe
elbow dislocations
metabolic acidosis
clonus
arthritis
horizontal nystagmus
ventricular tachycardia
abnormal hair pattern
progressive spastic quadriparesis
motor delay
deviation of finger
pulmonary carcinoid tumor
exostoses
liposarcoma
osteolysis
bilateral cleft lip
epiphyseal abnormality
rib cupping
intracranial calcifications
aspiration pneumonia
talipes
protruding coccyx
urinary incontinence
dysarthria
abdominal pain
cellular immunodeficiency
dermatitis
pneumonia
total anomalous pulmonary venous connection
thoracic kyphosis
cellulitis
microcephaly
tumor of the skin
pendular nystagmus
abnormality of limb bone
hyperinsulinemia
anonychia
optic neuropathy
lower respiratory tract infections
bladder carcinoma
joint hypermobility
cleft palate
cranium bifidum
fusion of cervical vertebrae
microtia
conductive hearing loss
epidermoid cyst
spina bifida occulta
urticaria
arteriovenous fistulas
fasciitis
mitral valve stenosis
thyroiditis
squamous cell carcinoma
